# Supplementary material for: Predicting mental health problems in adolescence using machine learning techniques
Source: PLoS One. 2020 Apr 6;15(4):e0230389. doi: 10.1371/journal.pone.0230389 (PMC7135284; doi:10.1371/journal.pone.0230389)
Supplement: S1 File — A list of variables considered for our model. (XLSX) [file pone.0230389.s001.xlsx]

## Sheet: Sheet1
Name	Info	Type	Comment	Included in Final Analysis
SDQ_01	SDQ	cat 1-3	Prosocial	No
SDQ_02	SDQ	cat 1-3	hyperactive	Yes; used in variable creation
SDQ_03	SDQ	cat 1-3	emotional symptoms	Yes; used in variable creation
SDQ_04	SDQ	cat 1-3	Prosocial	No
SDQ_05	SDQ	cat 1-3	conduct problems	Yes; used in variable creation
SDQ_06	SDQ	cat 1-3	peer problems	Yes; used in variable creation
SDQ_07	SDQ	cat 1-3	conduct problems	Yes; used in variable creation
SDQ_08	SDQ	cat 1-3	emotional symptoms	Yes; used in variable creation
SDQ_09	SDQ	cat 1-3	Prosocial	No
SDQ_10	SDQ	cat 1-3	hyperactive	Yes; used in variable creation
SDQ_11	SDQ	cat 1-3	peer problems	Yes; used in variable creation
SDQ_12	SDQ	cat 1-3	conduct problems	Yes; used in variable creation
SDQ_13	SDQ	cat 1-3	emotional symptoms	Yes; used in variable creation
SDQ_14	SDQ	cat 1-3	peer problems	Yes; used in variable creation
SDQ_15	SDQ	cat 1-3	hyperactive	Yes; used in variable creation
SDQ_16	SDQ	cat 1-3	emotional symptoms	Yes; used in variable creation
SDQ_17	SDQ	cat 1-3	Prosocial	No
SDQ_18	SDQ	cat 1-3	conduct problems	Yes; used in variable creation
SDQ_19	SDQ	cat 1-3	peer problems	Yes; used in variable creation
SDQ_20	SDQ	cat 1-3	Prosocial	Yes; used in variable creation
SDQ_21	SDQ	cat 1-3	hyperactive	No
SDQ_22	SDQ	cat 1-3	conduct problems	Yes; used in variable creation
SDQ_23	SDQ	cat 1-3	peer problems	Yes; used in variable creation
SDQ_24	SDQ	cat 1-3	emotional symptoms	Yes; used in variable creation
SDQ_25	SDQ	cat 1-3	hyperactive	Yes; used in variable creation
adhdgrind	ATAC	cont (sum score)	ADHD symptoms	Yes
attentiongrind	ATAC	cont (sum score)	Attention symptoms	Yes
impulgrind	ATAC	cont (sum score)	Impulsivity symptoms	Yes
inlarninggrind	ATAC	cont (sum score)	learning difficulty	Yes
autismgrind	ATAC	cont (sum score)	autism symptoms	Yes
languagegrind	ATAC	cont (sum score)	language difficulty	Yes
samspelgrind	ATAC	cont (sum score)	peer/social difficulty	Yes
flexibilitygrind	ATAC	cont (sum score)	flexibility symptoms	Yes
ticsgrind	ATAC	cont (sum score)	tics symptoms	Yes
tvanggrind	ATAC	cont (sum score)	compulsion symptoms	Yes
trotsgrind	ATAC	cont (sum score)	oppositional defiant disorder symptoms	Yes
conductgrind	ATAC	cont (sum score)	conduct disorder symptoms	Yes
TRAUMA_CAR	Trauma Checklist	binary	Has the child ever been in a serious car accident where he/she got modest to severe physical injuries or needed medical care?	No
TRAUMA_CAR_AGE	Trauma Checklist	binary	How old was the child when this happened the first time?	No
TRAUMA_CAR_AGE_YR	Trauma Checklist	write in	Write in age	No
TRAUMA_CAR_AGE_ST	Trauma Checklist	binary	How old was the child when this happened the last time?	No
TRAUMA_CAR_AGE_ST_YR	Trauma Checklist	write in	Write in age	No
TRAUMA_ACCIDENT	Trauma Checklist	binary	Has the child ever been in any other serious accident where he/she got injuried or hospitalized?	No
TRAUMA_ACCIDENT_TYPE_FRACTURE	Trauma Checklist	binary	Indicate type of accident. Several answering options are possible: Bone fracture	No
TRAUMA_ACCIDENT_TYPE_BITTEN	Trauma Checklist	binary	Indicate type of accident. Several answering options are possible: Bitten by a dog	No
TRAUMA_ACCIDENT_TYPE_BURN	Trauma Checklist	binary	Indicate type of accident. Several answering options are possible: Burn injury	No
TRAUMA_ACCIDENT_TYPE_CYCLE	Trauma Checklist	binary	Indicate type of accident. Several answering options are possible: Bicycle accident	No
TRAUMA_ACCIDENT_TYPE_DROWN	Trauma Checklist	binary	Indicate type of accident. Several answering options are possible: Near drowning-accident	No
TRAUMA_ACCIDENT_TYPE_FALL	Trauma Checklist	binary	Indicate type of accident. Several answering options are possible: Falling accident	No
TRAUMA_ACCIDENT_TYPE_SUFFOCATE	Trauma Checklist	binary	Indicate type of accident. Several answering options are possible: Got something in the throat/choking near -accident	No
TRAUMA_ACCIDENT_TYPE_CONCUSS	Trauma Checklist	binary	Indicate type of accident. Several answering options are possible: Brain concussion	No
TRAUMA_ACCIDENT_TYPE_SQUEEZE	Trauma Checklist	binary	Indicate type of accident. Several answering options are possible: Stuck injury	No
TRAUMA_ACCIDENT_TYPE_TEETH	Trauma Checklist	binary	Indicate type of accident. Several answering options are possible: Teeth knocked out	No
TRAUMA_ACCIDENT_TYPE_OTH	Trauma Checklist	binary	Indicate type of accident. Several answering options are possible: Other	No
TRAUMA_ACCIDENT_TYPET	Trauma Checklist	binary	Indicate type of accident	No
TRAUMA_ACCIDENT_AGE	Trauma Checklist	binary	How old was the child when this happened the first time?	No
TRAUMA_ACCIDENT_AGE_YR	Trauma Checklist	write in	Write in age	No
TRAUMA_ACCIDENT_AGE_ST	Trauma Checklist	binary	How old was the child when this happened the last time?	No
TRAUMA_ACCIDENT_AGE_ST_YR	Trauma Checklist	write in	Write in age	No
TRAUMA_EMOTION_NEGL	Trauma Checklist	binary	Has the child ever been emotionally abused or neglected? For example, being frequently shamed, embarrassed, ignored, or repeatedly told that he/she were “no good”	No
TRAUMA_EMOTION_NEGL_OFT	Trauma Checklist	binary	How often did it happen?	No
TRAUMA_EMOTION_NEGL_AGE	Trauma Checklist	binary	How old was the child when this happened the first time?	No
TRAUMA_EMOTION_NEGL_AGE_YR	Trauma Checklist	write in	Write in age	No
TRAUMA_EMOTION_NEGL_AGE_ST	Trauma Checklist	binary	How old was the child when this happened the last time?	No
TRAUMA_EMOTION_NEGL_AGE_ST_YR	Trauma Checklist	write in	Write in age	No
TRAUMA_EMOTION_NEGL_PARENT	Trauma Checklist	binary	What relation had the child to the one who did this? Parent, biological or steph/adoptive parent	No
TRAUMA_EMOTION_NEGL_SIB	Trauma Checklist	binary	What relation had the child to the one who did this? Sibling	No
TRAUMA_EMOTION_NEGL_OTH_REL	Trauma Checklist	binary	What relation had the child to the one who did this? Other relative	No
TRAUMA_EMOTION_NEGL_OTH_KNOWN	Trauma Checklist	binary	What relation had the child to the one who did this? Other (adult or child)	No
TRAUMA_EMOTION_NEGL_DONT_KNOW	Trauma Checklist	binary	What relation had the child to the one who did this? Don't know	No
TRAUMA_EMOTION_NEGL_REFUSE	Trauma Checklist	binary	What relation had the child to the one who did this? Don't want to answer	No
TRAUMA_PHYS_NEGL	Trauma Checklist	binary	Has the child ever been physically neglected? For example, not fed, not properly clothed, or left to take care of him/herself	No
TRAUMA_PHYS_NEGL_OFT	Trauma Checklist	binary	How often did it happen?	No
TRAUMA_PHYS_NEGL_AGE	Trauma Checklist	binary	How old was the child when this happened the first time?	No
TRAUMA_PHYS_NEGL_AGE_YR	Trauma Checklist	write in	Write in age	No
TRAUMA_PHYS_NEGL_AGE_ST	Trauma Checklist	binary	How old was the child when this happened the last time?	No
TRAUMA_PHYS_NEGL_AGE_ST_YR	Trauma Checklist	write in	Write in age	No
TRAUMA_PHYS_NEGL_PARENT	Trauma Checklist	binary	What relation had the child to the one who did this? Parent, biological or step/adoptive parent	No
TRAUMA_PHYS_NEGL_SIB	Trauma Checklist	binary	What relation had the child to the one who did this? Sibling	No
TRAUMA_PHYS_NEGL_OTH_REL	Trauma Checklist	binary	What relation had the child to the one who did this? Other relative	No
TRAUMA_PHYS_NEGL_OTH_KNOWN	Trauma Checklist	binary	What relation had the child to the one who did this? Other (adult or child)	No
TRAUMA_PHYS_NEGL_DONT_KNOW	Trauma Checklist	binary	What relation had the child to the one who did this? Don't know	No
TRAUMA_PHYS_NEGL_REFUSE	Trauma Checklist	binary	What relation had the child to the one who did this? Don't want to answer	No
TRAUMA_PHYS_ABUSE	Trauma Checklist	binary	Has the child ever been physically abused – for example, hit, choked, burned, or beaten or severely punished by someone he/she knew well?	No
TRAUMA_PHYS_ABUSE_OFTEN	Trauma Checklist	binary	How often did it happen?	No
TRAUMA_PHYS_ABUSE_AGE	Trauma Checklist	binary	How old was the child when this happened the first time?	No
TRAUMA_PHYS_ABUSE_AGE_YR	Trauma Checklist	write in	Write in age	No
TRAUMA_PHYS_ABUSE_AGE_ST	Trauma Checklist	binary	How old was the child when this happened the last time?	No
TRAUMA_PHYS_ABUSE_AGE_ST_YR	Trauma Checklist	write in	Write in age	No
TRAUMA_PHYS_ABUSE_PARENT	Trauma Checklist	binary	What relation had the child to the one who did this? Parent, biological or steph/adoptive parent	No
TRAUMA_PHYS_ABUSE_SIB	Trauma Checklist	binary	What relation had the child to the one who did this? Sibling	No
TRAUMA_PHYS_ABUSE_OTH_REL	Trauma Checklist	binary	What relation had the child to the one who did this? Other relative	No
TRAUMA_PHYS_ABUSE_OTH_KNOWN	Trauma Checklist	binary	What relation had the child to the one who did this? Other (adult or child)	No
TRAUMA_PHYS_ABUSE_DONT_KNOW	Trauma Checklist	binary	What relation had the child to the one who did this? Don't know	No
TRAUMA_PHYS_ABUSE_REFUSE	Trauma Checklist	binary	What relation had the child to the one who did this? Don't want to answer	No
TRAUMA_SEX_TOUCH	Trauma Checklist	binary	Was the child ever touched or made to touch someone else in a sexual way, because he/she felt forced in some way or threatened by harm to him/herself or someone else ?	No
TRAUMA_SEX_TOUCH_OFT	Trauma Checklist	binary	How often did it happen?	No
TRAUMA_SEX_TOUCH_AGE	Trauma Checklist	binary	How old was the child when this happened the first time?	No
TRAUMA_SEX_TOUCH_AGE_YR	Trauma Checklist	write in	Write in age	No
TRAUMA_SEX_TOUCH_AGE_ST	Trauma Checklist	binary	How old was the child when this happened the last time?	No
TRAUMA_SEX_TOUCH_AGE_ST_YR	Trauma Checklist	write in	Write in age	No
TRAUMA_SEX_TOUCH_PARENT	Trauma Checklist	binary	What relation had the child to the one who did this? Parent, biological or steph/adoptive parent	No
TRAUMA_SEX_TOUCH_SIB	Trauma Checklist	binary	What relation had the child to the one who did this? Sibling	No
TRAUMA_SEX_TOUCH_OTH_REL	Trauma Checklist	binary	What relation had the child to the one who did this? Other relative	No
TRAUMA_SEX_TOUCH_OTH_KNOWN	Trauma Checklist	binary	What relation had the child to the one who did this? Other (adult or child)	No
TRAUMA_SEX_TOUCH_STRANGER	Trauma Checklist	binary	What relation had the child to the one who did this? Stranger	No
TRAUMA_SEX_TOUCH_DONT_KNOW	Trauma Checklist	binary	What relation had the child to the one who did this? Don't know	No
TRAUMA_SEX_TOUCH_REFUSE	Trauma Checklist	binary	What relation had the child to the one who did this? Don't want to answer	No
TRAUMA_SEX	Trauma Checklist	binary	Has the child ever had sex because he/she felt forced in some way or threatened by harm to him/herself or someone else? With sex, we mean orally, anally, and/or genitally ’.	No
TRAUMA_SEX_OFT	Trauma Checklist	write in	How often did it happen?	No
TRAUMA_SEX_AGE	Trauma Checklist	binary	How old was the child when this happened the first time?	No
TRAUMA_SEX_AGE_YR	Trauma Checklist	write in	Write in age	No
TRAUMA_SEX_AGE_ST	Trauma Checklist	binary	How old was the child when this happened the last time?	No
TRAUMA_SEX_AGE_ST_YR	Trauma Checklist	write in	Write in age	No
TRAUMA_SEX_PARENT	Trauma Checklist	binary	What relation had the child to the one who did this? Parent, biological or steph/adoptive parent	No
TRAUMA_SEX_SIB	Trauma Checklist	binary	What relation had the child to the one who did this? Sibling	No
TRAUMA_SEX_OTH_REL	Trauma Checklist	binary	What relation had the child to the one who did this? Other relative	No
TRAUMA_SEX_OTH_KNOWN	Trauma Checklist	binary	What relation had the child to the one who did this? Other (adult or child)	No
TRAUMA_SEX_STRANGER	Trauma Checklist	binary	What relation had the child to the one who did this? Stranger	No
TRAUMA_SEX_DONT_KNOW	Trauma Checklist	binary	What relation had the child to the one who did this? Don't know	No
TRAUMA_SEX_REFUSE	Trauma Checklist	binary	What relation had the child to the one who did this? Don't want to answer	No
TRAUMA_WIT_VIOLENCE	Trauma Checklist	binary	Has the child ever observed physical violence between family members? For example, hitting, kicking or punching	No
TRAUMA_WIT_VIOLENCE_OFT	Trauma Checklist	binary	How often did it happen?	No
TRAUMA_WIT_VIOLENCE_AGE	Trauma Checklist	binary	How old was the child when this happened the first time?	No
TRAUMA_WIT_VIOLENCE_AGE_YR	Trauma Checklist	write in	Write in age	No
TRAUMA_WIT_VIOLENCE_ST	Trauma Checklist	binary	How old was the child when this happened the last time?	No
TRAUMA_WIT_VIOLENCE_ST_YR	Trauma Checklist	write in	Write in age	No
TRAUMA_WIT_CRIME	Trauma Checklist	binary	Has the child ever witnessed a threatening or violent criminal incident? (not film, internet or TV) e.g. someone was attacked, seriously hit, robbed or stabbed	No
TRAUMA_WIT_CRIME_AGE	Trauma Checklist	binary	How old was the child when this happened the first time?	No
TRAUMA_WIT_CRIME_AGE_YR	Trauma Checklist	write in	Write in age	No
TRAUMA_WIT_CRIME_AGE_ST	Trauma Checklist	binary	How old was the child when this happened the last time?	No
TRAUMA_WIT_CRIME_AGE_ST_YR	Trauma Checklist	write in	Write in age	No
TRAUMA_WIT_CRIME_REL_PARENT	Trauma Checklist	binary	What relation had the child to the one who did this? Parent, biological or steph/adoptive parent	No
TRAUMA_WIT_CRIME_REL_SIB	Trauma Checklist	binary	What relation had the child to the one who did this? Sibling	No
TRAUMA_WIT_CRIME_REL_OTH_REL	Trauma Checklist	binary	What relation had the child to the one who did this? Other relative	No
TRAUMA_WIT_CRIME_REL_OTH_KNOWN	Trauma Checklist	binary	What relation had the child to the one who did this? Other (adult or child)	No
TRAUMA_WIT_CRIME_REL_STRANGER	Trauma Checklist	binary	What relation had the child to the one who did this? Stranger	No
TRAUMA_WIT_CRIME_REL_DONT_KNOW	Trauma Checklist	binary	What relation had the child to the one who did this? Don't know	No
TRAUMA_WIT_CRIME_REL_REFUSE	Trauma Checklist	binary	What relation had the child to the one who did this? Don't want to answer	No
TRAUMA_WIT_OTH	Trauma Checklist	binary	Has the child ever been a direct witness (not film, Internet or TV) to any other serious incident that you have not mentioned?	No
TRAUMA_WIT_OTH_FIRE	Trauma Checklist	binary	Indicate type of event. Several alternatives are possible: Fire with serious damage of property or serious injury to people	No
TRAUMA_WIT_REL_ACCIDENT	Trauma Checklist	binary	Indicate type of event. Several alternatives are possible: Falling injury, stuck injury, burn injury, bone fracture of close family members	No
TRAUMA_WIT_OTH_DIVORCE	Trauma Checklist	binary	Indicate type of event. Several alternatives are possible: Divorce/separation of the parents	No
TRAUMA_WIT_OTH_TRAFFIC	Trauma Checklist	binary	Indicate type of event. Several alternatives are possible: Trafic accident with serious injury to people	No
TRAUMA_WIT_OTH_VIOL_FAM	Trauma Checklist	binary	Indicate type of event. Several alternatives are possible: Violence or beating of a parent or close family member by an unknown person (not violence between family members)	No
TRAUMA_WIT_OTH_VIOL_STR	Trauma Checklist	binary	Indicate type of event. Several alternatives are possible: Violence or beating of a strange person by another unknown person	No
TRAUMA_WIT_OTH_TYPE	Trauma Checklist	binary	Indicate type of event. Several alternatives are possible: Other	No
TRAUMA_WIT_OTH_TYPET	Trauma Checklist	write in	Write in other	No
TRAUMAN_OTH	Trauma Checklist	binary	Is there any other cruel or terrifying event the child has been exposed to?	No
TRAUMAN_OTH_TYPE_ROBED	Trauma Checklist	write in	Indicate type of event. Several alternatives are possible. The child was robbed.	No
TRAUMAN_OTH_TYPE_TREATHEN	Trauma Checklist	write in	Indicate type of event. Several alternatives are possible: The child was persecuted or threatened to be killed or seriously injured	No
TRAUMAN_OTH_TYPE_DEATH_FAMILY	Trauma Checklist	write in	Indicate type of event. Several alternatives are possible: Death of a family member	No
TRAUMAN_OTH_TYPE_DEATH_FRIEND	Trauma Checklist	write in	Indicate type of event. Several alternatives are possible: Death of a close friend	No
TRAUMAN_OTH_TYPE_SICK_FAMILY	Trauma Checklist	write in	Indicate type of event. Several alternatives are possible: Family member seriously ill	No
TRAUMAN_OTH_TYPE_DEATH_PET	Trauma Checklist	write in	Indicate type of event. Several alternatives are possible: Pet died	No
TRAUMAN_OTH_TYPE_BULLYING	Trauma Checklist	write in	Indicate type of event. Several alternatives are possible: Bullied	No
TRAUMAN_OTH_TYPE_ABUSE	Trauma Checklist	write in	Indicate type of event. Several alternatives are possible: Substance abuse in the family	No
TRAUMAN_OTH_TYPE_SEXUAL	Trauma Checklist	write in	Indicate type of event. Several alternatives are possible: Sexually harassed or abused	No
TRAUMAN_OTH_TYPE_DIVORCE	Trauma Checklist	write in	Indicate type of event. Several alternatives are possible: Divorce/separation of the parents	No
TRAUMAN_OTH_TYPE_MALTREAT	Trauma Checklist	write in	Indicate type of event. Several alternatives are possible: Witnessed beating of a parent	No
TRAUMAN_OTH_TYPE	Trauma Checklist	write in	Indicate type of event. Several alternatives are possible: Other	No
TRAUMAN_OTH_TYPET	Trauma Checklist	write in	Indicate type of event. Several alternatives are possible: Indicate type of event	No
MFQ_1	Mood and Feelings	cat. 0-1 yes 2 yes to some extent	During the last 2 weeks, s/he felt miserable and unhappy ?	No
MFQ_2	Mood and Feelings	cat. 0-1 yes 2 yes to some extent	During the last 2 weeks, s/he did not enjoy anything att all ?	No
MFQ_3	Mood and Feelings	cat. 0-1 yes 2 yes to some extent	During the last 2 weeks, s/he felt so tired that s/he just sat arround and do nothing ?	No
MFQ_4	Mood and Feelings	cat. 0-1 yes 2 yes to some extent	During the last 2 weeks, s/he was very restless ?	No
MFQ_5	Mood and Feelings	cat. 0-1 yes 2 yes to some extent	During the last 2 weeks, s/he felt s/he was no good anymore ?	No
MFQ_6	Mood and Feelings	cat. 0-1 yes 2 yes to some extent	During the last 2 weeks, s/he cried a lot ?	No
MFQ_7	Mood and Feelings	cat. 0-1 yes 2 yes to some extent	During the last 2 weeks, s/he found it hard to think properly or concentrate ?	No
MFQ_8	Mood and Feelings	cat. 0-1 yes 2 yes to some extent	During the last 2 weeks, s/he hated him/herself ?	No
MFQ_9	Mood and Feelings	cat. 0-1 yes 2 yes to some extent	During the last 2 weeks, s/he felt s/he was a bad person ?	No
MFQ_10	Mood and Feelings	cat. 0-1 yes 2 yes to some extent	During the last 2 weeks, s/he felt lonely ?	No
MFQ_11	Mood and Feelings	cat. 0-1 yes 2 yes to some extent	During the last 2 weeks, s/he feelt nobody really loved him/her ?	No
MFQ_12	Mood and Feelings	cat. 0-1 yes 2 yes to some extent	During the last 2 weeks, s/he thought s/he could never be as good as other kids?	No
MFQ_13	Mood and Feelings	cat. 0-1 yes 2 yes to some extent	During the last 2 weeks, s/he thought s/he did everything wrong ?	No
PTSS_TOUGHTS	Screen for child anxiety related emo disorders	cat. 0-1 yes 2 yes to some extent	Does your child have many thoughts or recollections of the event(s) which she doesn't want to have?	No
PTSS_NIGHTMARE	Screen for child anxiety related emo disorders	cat. 0-1 yes 2 yes to some extent	Does s/he have nightmares of the event?	No
PTSS_HAPPEN_AGAIN	Screen for child anxiety related emo disorders	cat. 0-1 yes 2 yes to some extent	Does s/he act or feel as if the traumatic event(s) were recurring?	No
PTSS_PHYS_REACTION	Screen for child anxiety related emo disorders	cat. 0-1 yes 2 yes to some extent	Does your child react physically (like fastened heartbeat, stomachache, sweating or dizziness) when s/he is reminded of the traumatic event(s)?	No
PTSS_HARD_TO_SLEEP	Screen for child anxiety related emo disorders	cat. 0-1 yes 2 yes to some extent	Does vour child have difficulties falling or staying asleep?	No
PTSS_IRRITATED	Screen for child anxiety related emo disorders	cat. 0-1 yes 2 yes to some extent	Is s/he easily irritable or loses temper?	No
PTSS_UPSET	Screen for child anxiety related emo disorders	cat. 0-1 yes 2 yes to some extent	Does s/he get upset by things that remind him/her of what has happened?	No
PTSS_HARD_CONCENTRATE	Screen for child anxiety related emo disorders	cat. 0-1 yes 2 yes to some extent	Does s/he have difficulties concentrating?	No
PTSS_WATCH_DANGER	Screen for child anxiety related emo disorders	cat. 0-1 yes 2 yes to some extent	Is s/he on guard against things that might be dangerous or could happen to him/her and others?	No
PTSS_SUDDEN_JUMP	Screen for child anxiety related emo disorders	cat. 0-1 yes 2 yes to some extent	When something happens unexpectedly or suddenly, does s/he "jump" up?	No
SCARED_1	Screen for child anxiety related emo disorders	cat. 0-1 yes 2 yes to some extent	1. When my child feels frightened, it is hard for him/her to breathe. (For the last 3 months.)	No
SCARED_2	Screen for child anxiety related emo disorders	cat. 0-1 yes 2 yes to some extent	2. My child gets headaches when s/he is at school. (For the last 3 months.)	No
SCARED_3	Screen for child anxiety related emo disorders	cat. 0-1 yes 2 yes to some extent	3. My child doesn’t like to be with people s/he doesn’t know well. (For the last 3 months.)	No
SCARED_4	Screen for child anxiety related emo disorders	cat. 0-1 yes 2 yes to some extent	4. My child gets scared if s/he sleeps away from home. (For the last 3 months.)	No
SCARED_5	Screen for child anxiety related emo disorders	cat. 0-1 yes 2 yes to some extent	5. My child worries about other people liking him/her. (For the last 3 months.)	No
SCARED_6	Screen for child anxiety related emo disorders	cat. 0-1 yes 2 yes to some extent	6. When my child gets frightened, s/he feels like passing out. (For the last 3 months.)	No
SCARED_7	Screen for child anxiety related emo disorders	cat. 0-1 yes 2 yes to some extent	7. My child is nervous. (For the last 3 months.)	No
SCARED_8	Screen for child anxiety related emo disorders	cat. 0-1 yes 2 yes to some extent	8. My child follows me wherever I go. (For the last 3 months.)	No
SCARED_9	Screen for child anxiety related emo disorders	cat. 0-1 yes 2 yes to some extent	9. People tell to my child that s/he looks nervous. (For the last 3 months.)	No
SCARED_10	Screen for child anxiety related emo disorders	cat. 0-1 yes 2 yes to some extent	10. My child feels nervous with people s/he doesn’t know well. (For the last 3 months.)	No
SCARED_11	Screen for child anxiety related emo disorders	cat. 0-1 yes 2 yes to some extent	11. My child gets stomachaches at school. (For the last 3 months.)	No
SCARED_12	Screen for child anxiety related emo disorders	cat. 0-1 yes 2 yes to some extent	12. When my child gets frightened, s/he feels like s/he is going crazy. (For the last 3 months.)	No
SCARED_13	Screen for child anxiety related emo disorders	cat. 0-1 yes 2 yes to some extent	13. My child worries about sleeping alone. (For the last 3 months.)	No
SCARED_14	Screen for child anxiety related emo disorders	cat. 0-1 yes 2 yes to some extent	14. My child worries about being as good as other kids. (For the last 3 months.)	No
SCARED_15	Screen for child anxiety related emo disorders	cat. 0-1 yes 2 yes to some extent	15. When s/he gets frightened, s/he feels like things are not real. (For the last 3 months.)	No
SCARED_16	Screen for child anxiety related emo disorders	cat. 0-1 yes 2 yes to some extent	16. My child has nightmares about something bad happening to her/his parents. (For the last 3 months.)	No
SCARED_17	Screen for child anxiety related emo disorders	cat. 0-1 yes 2 yes to some extent	17. My child worries about going to school. (For the last 3 months.)	No
SCARED_18	Screen for child anxiety related emo disorders	cat. 0-1 yes 2 yes to some extent	18. When my child gets frightened, her/his heart beats fast. (For the last 3 months.)	No
SCARED_19	Screen for child anxiety related emo disorders	cat. 0-1 yes 2 yes to some extent	19. S/He gets shaky. (For the last 3 months.)	No
SCARED_20	Screen for child anxiety related emo disorders	cat. 0-1 yes 2 yes to some extent	20. My child has nightmares about something bad happening to him/her. (For the last 3 months.)	No
SCARED_21	Screen for child anxiety related emo disorders	cat. 0-1 yes 2 yes to some extent	21. My child worries about things working out for him/her. (For the last 3 months.)	No
SCARED_22	Screen for child anxiety related emo disorders	cat. 0-1 yes 2 yes to some extent	22. When my child gets frightened, s/he sweats a lot. (For the last 3 months.)	No
SCARED_23	Screen for child anxiety related emo disorders	cat. 0-1 yes 2 yes to some extent	23. My child is a worrier. (For the last 3 months.)	No
SCARED_24	Screen for child anxiety related emo disorders	cat. 0-1 yes 2 yes to some extent	24. My child gets really frightened for no reason at all. (For the last 3 months.)	No
SCARED_25	Screen for child anxiety related emo disorders	cat. 0-1 yes 2 yes to some extent	25. My child is afraid to be alone in the house. (For the last 3 months.)	No
SCARED_26	Screen for child anxiety related emo disorders	cat. 0-1 yes 2 yes to some extent	26. It is hard for my child to talk with people s/he doesn’t know well. (For the last 3 months.)	No
SCARED_27	Screen for child anxiety related emo disorders	cat. 0-1 yes 2 yes to some extent	27. When my child gets frightened, s/he feels like s/he is choking. (For the last 3 months.)	No
SCARED_28	Screen for child anxiety related emo disorders	cat. 0-1 yes 2 yes to some extent	28. People tell to my child that s/he worries too much. (For the last 3 months.)	No
SCARED_29	Screen for child anxiety related emo disorders	cat. 0-1 yes 2 yes to some extent	29. My child doesn’t like to be away from her/his family. (For the last 3 months.)	No
SCARED_30	Screen for child anxiety related emo disorders	cat. 0-1 yes 2 yes to some extent	30. My child is afraid of having anxiety (or panic) attacks. (For the last 3 months.)	No
SCARED_31	Screen for child anxiety related emo disorders	cat. 0-1 yes 2 yes to some extent	31. My child worries that something bad might happen to her/his parents. (For the last 3 months.)	No
SCARED_32	Screen for child anxiety related emo disorders	cat. 0-1 yes 2 yes to some extent	32. My child feels shy with people s/he doesn’t know well. (For the last 3 months.)	No
SCARED_33	Screen for child anxiety related emo disorders	cat. 0-1 yes 2 yes to some extent	33. My child worries about what is going to happen in the future. (For the last 3 months.)	No
SCARED_34	Screen for child anxiety related emo disorders	cat. 0-1 yes 2 yes to some extent	34. When my child gets frightened, s/he feels like throwing up. (For the last 3 months.)	No
SCARED_35	Screen for child anxiety related emo disorders	cat. 0-1 yes 2 yes to some extent	35. My child worries about how well s/he does things. (For the last 3 months.)	No
SCARED_36	Screen for child anxiety related emo disorders	cat. 0-1 yes 2 yes to some extent	36. My child is scared to go to school. (For the last 3 months.)	No
SCARED_37	Screen for child anxiety related emo disorders	cat. 0-1 yes 2 yes to some extent	37. My child worries about things that have already happened. (For the last 3 months.)	No
SCARED_38	Screen for child anxiety related emo disorders	cat. 0-1 yes 2 yes to some extent	38. When my child gets frightened, s/he feels dizzy. (For the last 3 months.)	No
SCARED_39	Screen for child anxiety related emo disorders	cat. 0-1 yes 2 yes to some extent	39. My child feels nervous when s/he is with other children or adults and s/he has to do something while they watch him/her (for example: read aloud, speak, play a game, play a sport.) (For the last 3 months.)	No
SCARED_40	Screen for child anxiety related emo disorders	cat. 0-1 yes 2 yes to some extent	40. My child feels nervous when s/he is going to parties, dances, or any place where there will be people that s/he doesn’t know well. (For the last 3 months.)	No
SCARED_41	Screen for child anxiety related emo disorders	cat. 0-1 yes 2 yes to some extent	41. My child is shy. (For the last 3 months.)	No
SCM1	Stattin Child Monitoring	cat. 1-5 always to never	Do you know what your child does during her/his free time?	Yes; used in variable creation
SCM3	Stattin Child Monitoring	cat. 1-5 always to never	Do you usually know what type of homework your child has?	Yes; used in variable creation
SCM16	Stattin Child Monitoring	cat. 1-5 always to never	Does your child keep a lot of secrets from you about what s/he does during her/his free time?	Yes; used in variable creation
SCM21	Stattin Child Monitoring	cat. 1-5 always to never	Does your child need to have your permission to stay out late on weekday evening?	Yes; used in variable creation
SCM23	Stattin Child Monitoring	cat. 1-5 always to never	Do you always require that your child tells you where s/he is at night, who s/he is with and what they do together?	Yes; used in variable creation
SCM13	Stattin Child Monitoring	cat. 1-5 always to never	How often do you initiate a conversation with your child about things that happened during normal day at school?	Yes; used in variable creation
SCM14	Stattin Child Monitoring	cat. 1-5 always to never	Do you usually ask your child to talk about things that happened during her/his free time (whom s/he met when s/he was out in the city, free time activities, etc.)?_x000D_ _x000D_ _x000D_	Yes; used in variable creation
SCM15	Stattin Child Monitoring	cat. 1-5 always to never	Does your child usually want to tell how school was when s/he gets home (how s/he did on different exams, her/his relationship with teachers, etc.)?	Yes; used in variable creation
respondent	caregiver information	cat	1 mother 2 father 3 other	Yes
kon	gender	cat	1 male 2 female	Yes
identical	zygosity	cat	zygosity	Yes
GENERAL_HEALTH_STAT	sicklist	cat 1-5 excellent to bad	general health	Yes
MOBILITY_LIFEQUAL	sicklist	cat 1-3.	mobility	No
SELFCARE_LIFEQUAL	sicklist	cat 1-3.	self efficacy	No
ACTIVITIES_LIFEQUAL	sicklist	cat 1-3.	active	No
PAIN_LIFEQUAL	sicklist	cat 1-3.	chronic pain	Yes
DEPRESSION_LIFEQUAL	sicklist	cat 1-3.	depression	Yes
PSORIASIS	sicklist	binary	psoriasis	No
DIABETES	sicklist	binary	diabetes	No
CANCER	sicklist	binary	cancer	No
MIGRAINE	sicklist	binary	migranes	No
EPILEPSY_EP	sicklist	binary	epilepsy	Yes, used in variable creation
EPILEPSY_SEIZURES_FEVER	sicklist	binary	epilepsy	Yes, used in variable creation
EPILEPSY_NO	sicklist	binary	epilepsy	Yes, used in variable creation
EPILEPSY_DONT_KNOW	sicklist	binary	epilepsy	Yes, used in variable creation
EPILEPSY_REFUSE	sicklist	binary	epilepsy	Yes, used in variable creation
EP_NAME_BIG_SEIZURES	sicklist	binary	epilepsy	No
EP_NAME_SMALL_SEIZURES	sicklist	binary	epilepsy	No
EP_NAME_LOCAL	sicklist	binary	epilepsy	Yes, used in variable creation
EP_NAME_INFATIL	sicklist	binary	epilepsy	Yes, used in variable creation
EP_NAME_OTH	sicklist	binary	epilepsy	Yes, used in variable creation
EP_NAME_NO	sicklist	binary	epilepsy	Yes, used in variable creation
EP_NAME_DONT_KNOW	sicklist	binary	epilepsy	No
EP_NAME_REFUSE	sicklist	binary	epilepsy	Yes, used in variable creation
EP_NAME_OTHT	sicklist	binary	epilepsy	Yes, used in variable creation
EP_NAME_SEIZURES_GRAND	sicklist	binary	epilepsy	No
EP_NAME_SEIZURES_PETIT	sicklist	binary	epilepsy	No
EP_NAME_SEIZURES_LOCAL	sicklist	binary	epilepsy	No
EP_NAME_SEIZURES_MYOKLONIER	sicklist	binary	epilepsy	No
EP_NAME_SEIZURES_SPASM	sicklist	binary	epilepsy	No
EP_NAME_SEIZURES_OTH	sicklist	binary	epilepsy	No
EP_NAME_SEIZURES_NO	sicklist	binary	epilepsy	No
EP_NAME_SEIZURES_DONT_KNOW	sicklist	binary	epilepsy	No
EP_NAME_SEIZURES_REFUSE	sicklist	binary	epilepsy	No
EP_NAME_SEIZURES_OTHT	sicklist	binary	epilepsy	No
EP_SEIZURES_FEVER	sicklist	binary	epilepsy	Yes, used in variable creation
EP_AGE	sicklist	write in	epilepsy	No
EP_AGE_YR	sicklist	write in	epilepsy	No
EPILEPTIC_ATTACK	sicklist	binary	epilepsy	Yes, used in variable creation
EP_NAME_SMALL_PETIT	sicklist	binary	epilepsy	No
EP_NAME_SMALL_DROP_ATTCK	sicklist	binary	epilepsy	No
EP_NAME_SMALL_MYOKLONIER	sicklist	binary	epilepsy	No
EP_NAME_SMALL_OTH	sicklist	binary	epilepsy	No
EP_NAME_SMALL_NO	sicklist	binary	epilepsy	No
EP_NAME_SMALL_DONT_NO	sicklist	binary	epilepsy	No
EP_NAME_SMALL_REFUSE	sicklist	binary	epilepsy	No
EP_NAME_SMALL_OTHT	sicklist	binary	epilepsy	No
EP_SEIZURES_SMALL_AGE	sicklist	write in	epilepsy	No
EP_SEIZURES_SMALL_AGE_YR	sicklist	write in	epilepsy	No
CRAMP_ATTACK	sicklist	binary	cramps	No
EP_CRAMP_ATTACK_AGE	sicklist	binary	cramps	No
EP_CRAMP_ATTACK_AGE_YR	sicklist	write in	cramps	No
MENTAL_RETARDED	sicklist	binary	cramps	No
MENTAL_RETARDED_DEGREE	sicklist	cat 1-3	cramps	No
EAR_TUBE	sicklist	binary	ear tube placed	Yes
EAR_OPERATION	sicklist	binary	ear operation	Yes
SQUINT	sicklist	binary	eye squint	Yes
STAMMER	sicklist	binary	stammering	Yes
CONSTIPATION	sicklist	binary	constipation	Yes
DIARRHOEA	sicklist	binary	diarrhoea	No
HAVE_DIAG_PSYCH	sicklist	binary	diagnosed with psychiatric disorder	No
DIAG_PSYCH_ADHD	sicklist	binary	adhd	No
DIAG_PSYCH_ANOREXI	sicklist	binary	anxorexia	No
DIAG_PSYCH_ASP	sicklist	binary	aspergers	No
DIAG_PSYCH_AUTISM	sicklist	binary	autism	No
DIAG_PSYCH_AUTISMSPECT	sicklist	binary	autism spectrum	No
DIAG_PSYCH_BULIMI	sicklist	binary	bulimia	No
DIAG_PSYCH_CP	sicklist	binary	celebral palsy	No
DIAG_PSYCH_DAMP	sicklist	binary	adhd	No
DIAG_PSYCH_DCD	sicklist	binary	developmental cordination disorder	No
DIAG_PSYCH_DEP	sicklist	binary	depression	No
DIAG_PSYCH_DYSLEXI	sicklist	binary	dyslexia	No
DIAG_PSYCH_HYPERACTIVE	sicklist	binary	hyperactive	No
DIAG_PSYCH_MOT_TICS	sicklist	binary	motion tics	No
DIAG_PSYCH_VOC_TICS	sicklist	binary	vocial tics	No
DIAG_PSYCH_MBD	sicklist	binary	adhd	No
DIAG_PSYCH_PANIC	sicklist	binary	panic disorder	No
DIAG_PSYCH_SEPARATION	sicklist	binary	separation anxiety	No
DIAG_PSYCH_TOURETTE	sicklist	binary	tourettes	No
DIAG_PSYCH_COMPULSIV_ACT	sicklist	binary	compulsive behavior	No
DIAG_PSYCH_OBSESSION	sicklist	binary	obessive behavior	No
DIAG_PSYCH_ANXIETY	sicklist	binary	anxorexia	No
DIAG_PSYCH_MENTAL_RET	sicklist	binary	mental retardation	No
DIAG_PSYCH_OTH	sicklist	binary	other	No
DIAG_PSYCH_DONT_KNOW	sicklist	binary	don't know	No
DIAG_PSYCH_REFUSE	sicklist	binary	refuse to answer	No
DIAG_PSYCH_OTHT	sicklist	binary	other	No
WHO_DIAG_PSYCH	sicklist	binary	doctor information	No
WHO_DIAG_PSYCHT	sicklist	binary	doctor information	No
WHO_DIAG_PSYCH_NAME	sicklist	binary	doctor information	No
WHO_DIAG_PSYCH_NAMET	sicklist	binary	doctor information	No
AGE_DIAG_PSYCH	sicklist	binary	age of diagnosis	No
AGE_DIAG_PSYCHY	sicklist	binary	age of diagnosis	No
BUP	sicklist	binary	seen a psychatrist	No
SOCIALSERVICES	sicklist	binary	social services involved	Yes
PLACED	sicklist	binary	removed from home	No
PLACED_WHERE_TREATMENT	sicklist	binary	removed from home	No
PLACED_WHERE_FAMILY_HOME	sicklist	binary	removed from home	No
PLACED_WHERE_OTH	sicklist	binary	removed from home	No
PLACED_WHERE_DONT_KNOW	sicklist	binary	removed from home	No
PLACED_WHERE_REFUSE	sicklist	binary	removed from home	No
PLACED_WHERE_OTHT	sicklist	binary	removed from home	No
OTH_PROB_HEART_MURMUR	sicklist	binary	heart murmur	No
OTH_PROB_HERNIA	sicklist	binary	hernia	No
OTH_PROB_CP	sicklist	binary	celebral palsy	No
OTH_PROB_DOWNS_SYNDR	sicklist	binary	down syndrome	No
OTH_PROB_DYSLEXI	sicklist	binary	dyslexia	No
OTH_PROB_ENURES	sicklist	binary	enuresis	No
OTH_PROB_BIRTHMARK	sicklist	binary	birthmark	No
OTH_PROB_TONSILS	sicklist	binary	tonsils	No
OTH_PROB_HEART_DIS	sicklist	binary	heart disorder	No
OTH_PROB_HYPOSPADI	sicklist	binary	hypospadias	No
OTH_PROB_HIPLUXATION	sicklist	binary	hip luxation	No
OTH_PROB_HEARING_LOSS	sicklist	binary	hearing problems	No
OTH_PROB_CLUBFOOT	sicklist	binary	clubfoot	No
OTH_PROB_REAL_CROUP	sicklist	binary	croup	No
OTH_PROB_FALSE_CROUP	sicklist	binary	croup	No
OTH_PROB_HARELIP	sicklist	binary	cleft pallet	No
OTH_PROB_REFLUX	sicklist	binary	acid reflux	No
OTH_PROB_KIDNEYS	sicklist	binary	kidneys	No
OTH_PROB_ADENOIDS	sicklist	binary	adenoid removal	No
OTH_PROB_RS_INFECTION	sicklist	binary	respratory infection	No
OTH_PROB_MYELOCELE	sicklist	binary	myelocele	No
OTH_PROB_DISABLES	sicklist	binary	diability	No
OTH_PROB_VISUAL_IMPAIRMENT	sicklist	binary	visual imparement	No
OTH_PROB_TESTICLE	sicklist	binary	problems with testicles	No
OTH_PROB_OTH	sicklist	binary	other problem	No
OTH_PROB_NO	sicklist	binary	no other problems	No
OTH_PROB_DONT_KNOW	sicklist	binary	don't know	No
OTH_PROB_REFUSE	sicklist	binary	refuse to answer	No
OTH_PROB_OTHT	sicklist	binary	other problem	No
EP_NAME	sicklist	binary	epilepsy	No
EP_NAME_SEIZURES	sicklist	binary	epilepsy	No
EP_NAME_SMALL	sicklist	binary	epilepsy	No
EPILEPSY	sicklist	binary	epilepsy	No
OTH_PROB_CROUP	sicklist	binary	epilepsy	No
HEAD	sicklist	binary	headaches	No
HEAD_DIAG	sicklist	binary	headaches	No
HEAD_TIMES	sicklist	binary	headaches	No
HEAD_OFTEN	sicklist	binary	headaches	No
HEAD_WHERE	sicklist	binary	headaches	No
HEAD_ILL	sicklist	binary	headaches	No
HEAD_ILL_DEGREE	sicklist	binary	headaches	No
HEAD_VOMIT	sicklist	binary	headaches	No
HEAD_BEFORE	sicklist	binary	headaches	No
HEAD_DEGREE	sicklist	binary	headaches	No
HEAD_LIGHT	sicklist	binary	headaches	No
HEAD_SOUNDS	sicklist	binary	headaches	No
HEAD_ACTIVITIES	sicklist	binary	headaches	No
ssri	Perscribed Drug Register	binary	use of medication before interview date	Yes
adhdmed	Perscribed Drug Register	binary	use of medication before interview date	Yes
mental_mor	Medical Birth Register & National Patient Register	binary	mental illness diagnosis mom	Yes
selfharm_mor	Medical Birth Register & National Patient Register	binary	selfharm diagnosis mom	Yes
nr_mental_mor	Medical Birth Register & National Patient Register	cont	number of visits w MI or self harm	Yes
days_diag_prior_mor	Medical Birth Register & National Patient Register	cont	number of days diagnosed before completed questionnaire	No
mental_far	Medical Birth Register & National Patient Register	binary	mental illness diagnosis dad	Yes
selfharm_far	Medical Birth Register & National Patient Register	binary	selfharm diagnosis dad	Yes
nr_mental_far	Medical Birth Register & National Patient Register	cont	number of visits w MI or self harm	Yes
days_diag_prior_far	Medical Birth Register & National Patient Register	cont	number of days diagnosed before completed questionnaire	No
DIA	mental health	cat	diagnosis type	No
MIDia	mental health	binary	diagnosed with any MI	No
X_bfoddat	birth register	date	participant's day of birth	No
homf	birth register	cont	head circumference at birth	Yes
blangdf2	birth register	cont	length at birth	Yes
bviktbs	birth register	cont	weight at birth	Yes
paritet	birth register	cont	birth order (number of live births before child was born)	Yes
apgar1	birth register	scale 1-10	apgar at 1 minute	No
apgar5	birth register	scale 1-11	apgar at 5 minutes	No
apgar10	birth register	scale 1-12	apgar at 10 minutes	Yes
grdbs	birth register	cont	length of pregnancy in days (154-321)	Yes
x_mlangd	birth register		height at birth	Yes
mvikt	birth register		weight at birth	Yes
rok1	birth register	cont	number of cigerattes smoked at first prenatal care	Yes
missb	birth register	binary	diagnosis of congenital malformation	No
bmiMum	birth register	cont	bmi of mom at first prenatal care	Yes
nr_accidents	National Patient Register	cont	number of drs visit due to accidents	No
ANTFLYTTTOT_mor	LISA	cont	nr of times moving housing in Sweden during the year	Yes
FAMTYPF_mor	LISA	cat	type of family	Yes
SUN2000Niva_old_mor	LISA	scale	education level	No
sjuktyp_mor	LISA	binary	received sick/injury leave/benefit for more than 14 days	Yes
arblostyp	LISA	binary	received unemployment	Yes
socbidrtypf_mor	LISA	binary	received income support	No
studtyp_mor	LISA	binary	received study benefits	Yes
dispinkfam_mor	LISA	cat 1(low) -4(high)	mom's nuclear family income	No
dispink04_mor	LISA		dispoable income	No
dispinkfam04_mor	LISA		disposable family income	No
ANTFLYTTTOT_far	LISA	cont	nr of times moving housing in Sweden during the year	Yes
FAMTYPF_far	LISA	cat	type of family	Yes
SUN2000Niva_old_far	LISA	scale	education level	No
sjuktyp_far	LISA	binary	received sick/injury leave/benefit for more than 14 days	Yes
arblostyp_far	LISA	binary	received unemployment	Yes
socbidrtypf_far	LISA	binary	received income support	Yes
studtyp_far	LISA	binary	received study benefits	Yes
dispink04_far	LISA		dispoable income	No
dispinkfam04_far	LISA		disposable family income	No
dispinkfam_far	LISA	cat 1(low) -4(high)	father's nuclear family income	No
metropolitan	LISA	binary	living in a metropolitan area	Yes
ndep	LISA	cont	neighborhood dep. Scale	Yes
